# Supplementary material for: Real-World Clinical Outcomes after Genomic Profiling of Circulating Tumor DNA in Patients with Previously Treated Advanced Non-Small Cell Lung Cancer
Source: Curr Oncol. 2022 Jul 8;29(7):4811–26. doi: 10.3390/curroncol29070382 (PMC9318660; doi:10.3390/curroncol29070382)
Supplement: Supplementary file 1 [file curroncol-29-00382-s001.zip]

Archive with 1 entries (1 files):
- curroncol-1782269-supplementary.pdf
